# Supplementary material for: CLDN22 Serves as a Novel Prognostic Biomarker and Immunotherapy Response Predictor in Gliomas: A Comprehensive Multiomics Analysis
Source: Int J Genomics. 2025 Dec 20;2025:9367254. doi: 10.1155/ijog/9367254 (PMC12717531; doi:10.1155/ijog/9367254)
Supplement: Supplementary file 3 — Supporting Information 3 Table S1: Gene Ontology (GO) enrichment analysis results for CLDN22 in LGG and GBM cohorts, detailing the top enriched biological processes, molecular functions, and cellular components. [file IJOG-2025-9367254-s003.zip › GO CLDN22.csv]

ID	Description	Enriched	Detected	type	Ontology	P_value cutoff
GO:0050907	detection of chemical stimulus involved in sensory perception	62	468	Positive correlation	Biological Process	0.05
GO:0007606	sensory perception of chemical stimulus	63	468	Positive correlation	Biological Process	0.05
GO:0009593	detection of chemical stimulus	62	468	Positive correlation	Biological Process	0.05
GO:0050911	detection of chemical stimulus involved in sensory perception of smell	57	468	Positive correlation	Biological Process	0.05
GO:0007608	sensory perception of smell	58	468	Positive correlation	Biological Process	0.05
GO:0050906	detection of stimulus involved in sensory perception	62	468	Positive correlation	Biological Process	0.05
GO:0051606	detection of stimulus	67	468	Positive correlation	Biological Process	0.05
GO:0007600	sensory perception	73	468	Positive correlation	Biological Process	0.05
GO:0006357	regulation of transcription by RNA polymerase II	121	488	Negative correlation	Biological Process	0.05
GO:0006366	transcription by RNA polymerase II	124	488	Negative correlation	Biological Process	0.05
GO:0032774	RNA biosynthetic process	148	488	Negative correlation	Biological Process	0.05
GO:0006351	transcription	DNA-templated	147	488	Negative correlation	0.05
GO:0097659	nucleic acid-templated transcription	147	488	Negative correlation	Biological Process	0.05
GO:2001141	regulation of RNA biosynthetic process	143	488	Negative correlation	Biological Process	0.05
GO:0006355	regulation of transcription	DNA-templated	142	488	Negative correlation	0.05
GO:1903506	regulation of nucleic acid-templated transcription	142	488	Negative correlation	Biological Process	0.05
GO:0031224	intrinsic component of membrane	229	468	Positive correlation	Cellular Component	0.05
GO:0016021	integral component of membrane	223	468	Positive correlation	Cellular Component	0.05
GO:0005886	plasma membrane	188	468	Positive correlation	Cellular Component	0.05
GO:0016020	membrane	275	468	Positive correlation	Cellular Component	0.05
GO:0071944	cell periphery	194	468	Positive correlation	Cellular Component	0.05
GO:0005634	nucleus	256	488	Negative correlation	Cellular Component	0.05
GO:0005622	intracellular anatomical structure	416	488	Negative correlation	Cellular Component	0.05
GO:0043229	intracellular organelle	373	488	Negative correlation	Cellular Component	0.05
GO:0043231	intracellular membrane-bounded organelle	347	488	Negative correlation	Cellular Component	0.05
GO:0043226	organelle	386	488	Negative correlation	Cellular Component	0.05
GO:1902494	catalytic complex	56	488	Negative correlation	Cellular Component	0.05
GO:0043227	membrane-bounded organelle	362	488	Negative correlation	Cellular Component	0.05
GO:0110165	cellular anatomical entity	475	488	Negative correlation	Cellular Component	0.05
GO:0031965	nuclear membrane	18	488	Negative correlation	Cellular Component	0.05
GO:0005829	cytosol	160	488	Negative correlation	Cellular Component	0.05
GO:0002169	3-methylcrotonyl-CoA carboxylase complex	mitochondrial	2	488	Negative correlation	0.05
GO:0004984	olfactory receptor activity	57	468	Positive correlation	Molecular Function	0.05
GO:0004930	G protein-coupled receptor activity	74	468	Positive correlation	Molecular Function	0.05
GO:0004888	transmembrane signaling receptor activity	90	468	Positive correlation	Molecular Function	0.05
GO:0038023	signaling receptor activity	95	468	Positive correlation	Molecular Function	0.05
GO:0060089	molecular transducer activity	95	468	Positive correlation	Molecular Function	0.05
GO:0005549	odorant binding	15	468	Positive correlation	Molecular Function	0.05
GO:0003677	DNA binding	123	488	Negative correlation	Molecular Function	0.05
GO:0000981	DNA-binding transcription factor activity	RNA polymerase II-specific	81	488	Negative correlation	0.05
GO:0003700	DNA-binding transcription factor activity	81	488	Negative correlation	Molecular Function	0.05
GO:0000977	RNA polymerase II transcription regulatory region sequence-specific DNA binding	80	488	Negative correlation	Molecular Function	0.05
GO:0043565	sequence-specific DNA binding	89	488	Negative correlation	Molecular Function	0.05
GO:0000976	transcription cis-regulatory region binding	83	488	Negative correlation	Molecular Function	0.05
GO:0001067	transcription regulatory region nucleic acid binding	83	488	Negative correlation	Molecular Function	0.05
GO:0140110	transcription regulator activity	96	488	Negative correlation	Molecular Function	0.05
GO:1990837	sequence-specific double-stranded DNA binding	84	488	Negative correlation	Molecular Function	0.05
GO:0003690	double-stranded DNA binding	87	488	Negative correlation	Molecular Function	0.05
