# Supplementary material for: CLDN22 Serves as a Novel Prognostic Biomarker and Immunotherapy Response Predictor in Gliomas: A Comprehensive Multiomics Analysis
Source: Int J Genomics. 2025 Dec 20;2025:9367254. doi: 10.1155/ijog/9367254 (PMC12717531; doi:10.1155/ijog/9367254)
Supplement: Supplementary file 4 — Supporting Information 4 Table S2: Kyoto Encyclopedia of Genes and Genomes (KEGG) pathway enrichment analysis results for CLDN22 in LGG and GBM cohorts, identifying key pathways associated with glioma progression. [file IJOG-2025-9367254-s002.zip]

Archive with 1 entries (1 files):
- KEGG CLDN22.csv
