# Supplementary material for: CLDN22 Serves as a Novel Prognostic Biomarker and Immunotherapy Response Predictor in Gliomas: A Comprehensive Multiomics Analysis
Source: Int J Genomics. 2025 Dec 20;2025:9367254. doi: 10.1155/ijog/9367254 (PMC12717531; doi:10.1155/ijog/9367254)
Supplement: Supplementary file 4 — Supporting Information 4 Table S2: Kyoto Encyclopedia of Genes and Genomes (KEGG) pathway enrichment analysis results for CLDN22 in LGG and GBM cohorts, identifying key pathways associated with glioma progression. [file IJOG-2025-9367254-s002.zip › KEGG CLDN22.csv]

ID	Description	Enriched	Detected	type	level3	level2	level1	P_value cutoff
ko04110	Cell cycle	6	128	Negative correlation	Cell cycle	Cell growth and death	Cellular Processes	0.05
ko04114	Oocyte meiosis	5	128	Negative correlation	Oocyte meiosis	Cell growth and death	Cellular Processes	0.05
ko04210	Apoptosis	4	157	Positive correlation	Apoptosis	Cell growth and death	Cellular Processes	0.05
ko04810	Regulation of actin cytoskeleton	8	128	Negative correlation	Regulation of actin cytoskeleton	Cell motility	Cellular Processes	0.05
ko04530	Tight junction	6	157	Positive correlation	Tight junction	Cellular community - eukaryotes	Cellular Processes	0.05
ko04350	TGF-beta signaling pathway	4	128	Negative correlation	TGF-beta signaling pathway	Signal transduction	Environmental Information Processing	0.05
ko04310	Wnt signaling pathway	6	128	Negative correlation	Wnt signaling pathway	Signal transduction	Environmental Information Processing	0.05
ko04340	Hedgehog signaling pathway	3	157	Positive correlation	Hedgehog signaling pathway	Signal transduction	Environmental Information Processing	0.05
ko04630	Jak-STAT signaling pathway	8	157	Positive correlation	JAK-STAT signaling pathway	Signal transduction	Environmental Information Processing	0.05
ko04060	Cytokine-cytokine receptor interaction	11	157	Positive correlation	Cytokine-cytokine receptor interaction	Signaling molecules and interaction	Environmental Information Processing	0.05
ko03060	Protein export	2	128	Negative correlation	Protein export	Folding	sorting and degradation	0.05
ko04120	Ubiquitin mediated proteolysis	5	128	Negative correlation	Ubiquitin mediated proteolysis	Folding	sorting and degradation	0.05
ko03030	DNA replication	2	128	Negative correlation	DNA replication	Replication and repair	Genetic Information Processing	0.05
ko03430	Mismatch repair	2	128	Negative correlation	Mismatch repair	Replication and repair	Genetic Information Processing	0.05
ko03420	Nucleotide excision repair	3	128	Negative correlation	Nucleotide excision repair	Replication and repair	Genetic Information Processing	0.05
ko03022	Basal transcription factors	3	128	Negative correlation	Basal transcription factors	Transcription	Genetic Information Processing	0.05
ko05210	Colorectal cancer	3	128	Negative correlation	Colorectal cancer	Cancer: specific types	Human Diseases	0.05
ko05212	Pancreatic cancer	3	128	Negative correlation	Pancreatic cancer	Cancer: specific types	Human Diseases	0.05
ko05211	Renal cell carcinoma	3	128	Negative correlation	Renal cell carcinoma	Cancer: specific types	Human Diseases	0.05
ko05130	Pathogenic Escherichia coli infection	3	128	Negative correlation	Pathogenic Escherichia coli infection	Infectious disease: bacterial	Human Diseases	0.05
ko05143	African trypanosomiasis	2	157	Positive correlation	African trypanosomiasis	Infectious disease: parasitic	Human Diseases	0.05
ko05144	Malaria	4	157	Positive correlation	Malaria	Infectious disease: parasitic	Human Diseases	0.05
ko00270	Cysteine and methionine metabolism	2	128	Negative correlation	Cysteine and methionine metabolism	Amino acid metabolism	Metabolism	0.05
ko00280	Valine	leucine and isoleucine degradation	4	128	Negative correlation	Valine	leucine and isoleucine degradation	0.05	Metabolism
ko00400	Phenylalanine	tyrosine and tryptophan biosynthesis	1	157	Positive correlation	Phenylalanine	tyrosine and tryptophan biosynthesis	0.05	Metabolism
ko00640	Propanoate metabolism	2	128	Negative correlation	Propanoate metabolism	Carbohydrate metabolism	Metabolism	0.05
ko00053	Ascorbate and aldarate metabolism	2	157	Positive correlation	Ascorbate and aldarate metabolism	Carbohydrate metabolism	Metabolism	0.05
ko00052	Galactose metabolism	2	157	Positive correlation	Galactose metabolism	Carbohydrate metabolism	Metabolism	0.05
ko00040	Pentose and glucuronate interconversions	2	157	Positive correlation	Pentose and glucuronate interconversions	Carbohydrate metabolism	Metabolism	0.05
ko00500	Starch and sucrose metabolism	4	157	Positive correlation	Starch and sucrose metabolism	Carbohydrate metabolism	Metabolism	0.05
ko00531	Glycosaminoglycan degradation	2	157	Positive correlation	Glycosaminoglycan degradation	Glycan biosynthesis and metabolism	Metabolism	0.05
ko00603	Glycosphingolipid biosynthesis - globo series	2	157	Positive correlation	Glycosphingolipid biosynthesis - globo and isoglobo series	Glycan biosynthesis and metabolism	Metabolism	0.05
ko00601	Glycosphingolipid biosynthesis - lacto and neolacto series	2	157	Positive correlation	Glycosphingolipid biosynthesis - lacto and neolacto series	Glycan biosynthesis and metabolism	Metabolism	0.05
ko00565	Ether lipid metabolism	2	128	Negative correlation	Ether lipid metabolism	Lipid metabolism	Metabolism	0.05
ko00670	One carbon pool by folate	3	128	Negative correlation	One carbon pool by folate	Metabolism of cofactors and vitamins	Metabolism	0.05
ko00785	Lipoic acid metabolism	1	157	Positive correlation	Lipoic acid metabolism	Metabolism of cofactors and vitamins	Metabolism	0.05
ko00770	Pantothenate and CoA biosynthesis	2	157	Positive correlation	Pantothenate and CoA biosynthesis	Metabolism of cofactors and vitamins	Metabolism	0.05
ko00830	Retinol metabolism	3	157	Positive correlation	Retinol metabolism	Metabolism of cofactors and vitamins	Metabolism	0.05
ko00130	Ubiquinone and other terpenoid-quinone biosynthesis	1	157	Positive correlation	Ubiquinone and other terpenoid-quinone biosynthesis	Metabolism of cofactors and vitamins	Metabolism	0.05
ko00450	Selenocompound metabolism	2	128	Negative correlation	Selenocompound metabolism	Metabolism of other amino acids	Metabolism	0.05
ko00430	Taurine and hypotaurine metabolism	1	128	Negative correlation	Taurine and hypotaurine metabolism	Metabolism of other amino acids	Metabolism	0.05
ko04976	Bile secretion	4	157	Positive correlation	Bile secretion	Digestive system	Organismal Systems	0.05
ko03320	PPAR signaling pathway	4	157	Positive correlation	PPAR signaling pathway	Endocrine system	Organismal Systems	0.05
ko04610	Complement and coagulation cascades	3	157	Positive correlation	Complement and coagulation cascades	Immune system	Organismal Systems	0.05
ko04672	Intestinal immune network for IgA production	3	157	Positive correlation	Intestinal immune network for IgA production	Immune system	Organismal Systems	0.05
ko04722	Neurotrophin signaling pathway	5	128	Negative correlation	Neurotrophin signaling pathway	Nervous system	Organismal Systems	0.05
ko04740	Olfactory transduction	16	128	Negative correlation	Olfactory transduction	Sensory system	Organismal Systems	0.05
ko04744	Phototransduction	2	128	Negative correlation	Phototransduction	Sensory system	Organismal Systems	0.05
ko04742	Taste transduction	5	157	Positive correlation	Taste transduction	Sensory system	Organismal Systems	0.05
